# Supplementary material for: Revenue loss due to whale entanglement mitigation and fishery closures
Source: Sci Rep. 2022 Dec 13;12:21554. doi: 10.1038/s41598-022-24867-2 (PMC9746587; doi:10.1038/s41598-022-24867-2)
Supplement: Supplementary file 2 — Supplementary Information 2. [file 41598_2022_24867_MOESM2_ESM.xlsx]

## Sheet: Sheet1
Crabyear	Crabweek	Pounds	Revenue	price	Crabweeks begin November 1st - crab years are the for the latter part of season (e.g. season 2019-2020 is 2020 crabyear
2017	1	1151	4506	3.91486
2017	3	3.1017e+06	9.36005e+06	3.01772
2017	4	1.29446e+06	3.97971e+06	3.07441
2017	5	3.05598e+06	9.2338e+06	3.02155
2017	6	2.94155e+06	8.8719e+06	3.01607
2017	7	2.61056e+06	7.89218e+06	3.02317
2017	8	1.1781e+06	3.64676e+06	3.09545
2017	9	183401	634593	3.46014
2017	10	96217	305922	3.1795
2017	11	1.32199e+06	3.87782e+06	2.93331
2017	12	643081	1.88217e+06	2.9268
2017	13	842805	2.4807e+06	2.94339
2017	14	762807	2.238e+06	2.9339
2017	15	401962	1.18801e+06	2.95553
2017	16	488867	1.50798e+06	3.08464
2017	17	423622	1.34254e+06	3.1692
2017	18	341213	1.09122e+06	3.19805
2017	19	299220	973955	3.25498
2017	20	252254	855708	3.39224
2017	21	173554	672650	3.87575
2017	22	84558.3	340453	4.02625
2017	23	305375	1.30012e+06	4.25745
2017	24	197387	874190	4.42881
2017	25	275135	1.24479e+06	4.5243
2017	26	177193	795066	4.487
2017	27	218962	986705	4.50629
2017	28	169141	769618	4.55016
2017	29	133621	619192	4.63393
2017	30	179490	846068	4.71374
2017	31	95641.3	481312	5.03247
2017	32	142190	715930	5.03504
2017	33	66152.8	339942	5.13873
2017	34	105735	490966	4.64337
2017	35	51133.3	227979	4.45853
2017	36	23362.5	103405	4.42613
2017	37	21255.6	93337.1	4.39118
	Data removed for confidentiality
2018	3	2.3809e+06	7.77829e+06	3.26696
2018	4	688591	2.54472e+06	3.69554
2018	5	411516	1.91152e+06	4.64508
2018	6	512191	2.57624e+06	5.02983
2018	7	238309	1.29008e+06	5.41351
2018	8	192623	1.19501e+06	6.20389
2018	9	170280	1.14364e+06	6.71623
2018	10	103251	688306	6.66633
2018	11	65311.9	428711	6.56405
2018	12	60310.2	281912	4.67436
2018	13	266153	894417	3.36053
2018	14	2.18436e+06	6.09873e+06	2.792
2018	15	5.10047e+06	1.40844e+07	2.76139
2018	16	1.93651e+06	5.12238e+06	2.64517
2018	17	1.88756e+06	5.13935e+06	2.72274
2018	18	998309	3.18462e+06	3.19001
2018	19	1.09711e+06	4.05149e+06	3.69289
2018	20	581814	2.09725e+06	3.60468
2018	21	291187	1.07924e+06	3.70633
2018	22	159218	622211	3.90793
2018	23	144788	642260	4.43587
2018	24	57025.5	282817	4.95948
2018	25	97783.6	597131	6.10666
2018	26	110725	844678	7.6286
2018	27	133256	919968	6.90376
2018	28	108109	768639	7.10988
2018	29	101927	700823	6.87571
2018	30	111292	660138	5.93161
2018	31	54690.8	289706	5.29716
2018	32	51044.2	253800	4.97215
2018	33	66718.7	320085	4.79753
2018	34	45300.4	245107	5.4107
2018	35	11295.1	58360.1	5.16685
2018	36	37597	188950	5.02567
2018	37	17321.9	85370.6	4.92848
2019	3	1.37689e+06	5.08425e+06	3.69257
2019	4	549923	2.26487e+06	4.11852
2019	5	233248	968211	4.15099
2019	6	355301	1.46723e+06	4.12954
2019	7	174073	814782	4.68069
2019	8	154088	956476	6.20734
2019	9	98583.4	729025	7.39501
2019	10	47092.9	223932	4.75511
2019	11	16514.1	76603.1	4.63866
2019	12	561217	1.73657e+06	3.0943
2019	13	4.33771e+06	1.32652e+07	3.05812
2019	14	1.81346e+06	6.03797e+06	3.32953
2019	15	1.14708e+06	4.09079e+06	3.56627
2019	16	406709	1.56748e+06	3.85405
2019	17	724953	2.91891e+06	4.02635
2019	18	447644	1.82628e+06	4.07975
2019	19	172157	713814	4.1463
2019	20	178773	774768	4.33381
2019	21	84818	387830	4.57249
2019	22	122653	599483	4.88763
2019	23	57729.4	298772	5.17538
2019	24	91330.6	515568	5.64507
Data removed for confidentiality
						Total 2019/2020 season catch:
2020	6					1.38046e+07
2020	7	2.20652e+06	6.65798e+06	3.01741			2.20652e+06	0.159839
2020	8	1.87994e+06	5.83371e+06	3.10314			4.08646e+06	0.296021
2020	9	1.78972e+06	5.74491e+06	3.20995			5.87618e+06	0.425667
2020	10	2.24318e+06	7.33579e+06	3.27027			8.11936e+06	0.588162
2020	11	646949	2.22385e+06	3.43744			8.76631e+06	0.635026
2020	12	952650	3.57891e+06	3.7568			9.71896e+06	0.704036
2020	13	640726	2.46827e+06	3.8523			1.03597e+07	0.75045
2020	14	469637	1.78362e+06	3.79787			1.08293e+07	0.78447
2020	15	533052	2.0175e+06	3.7848			1.13624e+07	0.823084
2020	16	419818	1.6247e+06	3.87001			1.17822e+07	0.853495
2020	17	323055	1.27174e+06	3.93659			1.21052e+07	0.876897
2020	18	250531	985630	3.93416			1.23558e+07	0.895046					Extrapolate price between March and May 2020 to see what revenues might have been without the pandemic:
2020	19	297917	1.1661e+06	3.91417			1.26537e+07	0.916626					3.91	1.16486e+06	Linear increase in price would be:
2020	20	179025	605717	3.38341			1.28327e+07	0.929595	This week March 13-19, 2020				3.98751	713865	0.0775056
2020	21	113592	350472	3.08536			1.29463e+07	0.937823					4.06501	461751
2020	22	110087	342654	3.11258			1.30564e+07	0.945798					4.14252	456036
2020	23	106555	339168	3.18303			1.3163e+07	0.953517					4.22002	449665
2020	24	86493.8	285331	3.29885			1.32494e+07	0.959782					4.29753	371710
2020	25	103699	362605	3.4967			1.33531e+07	0.967294					4.37503	453688
2020	26	49337.7	179525	3.6387			1.34025e+07	0.970868					4.45254	219678
2020	27	103908	417873	4.02156			13506391	0.978395					4.53004	470710
2020	28	73232.5	317635	4.33735			1.35796e+07	0.9837					4.60755	337422
2020	29	69789	306757	4.39549			1.36494e+07	0.988756					4.68506	326965
2020	30	29181	139098	4.76673			1.36786e+07	0.99087	This week of May 22-28, 2020
2020	31	45696	235382	5.15105			1.37243e+07	0.99418
2020	32	19772	99180	5.01618			1.37441e+07	0.995612
2020	33	22004.2	113048	5.13757			1.37661e+07	0.997206						Total observed	Total price adjusted	Difference in revenue
2020	34	10136	51787.2	5.10924			1.37762e+07	0.99794						3.50774e+06	4.26149e+06	753754
2020	35	6308	32375	5.13237			1.37825e+07	0.998397
2020	36	6868.5	33384	4.86045			1.37894e+07	0.998895
2020	37	15256	71927	4.71467			1.38046e+07	1
2021	41	Data removed for confidentiality
2021	8	9117	30419.1	3.33653
2021	9	13403	47332.1	3.53145
2021	10	13815.2	63634.4	4.6061
2021	11	420358	1.73742e+06	4.13319
2021	12	938032	4.32849e+06	4.61443
2021	13	451069	2.07107e+06	4.59146
2021	14	417570	2.04062e+06	4.8869
2021	15	369977	2.00247e+06	5.41242
2021	16	222555	1.32457e+06	5.95167
2021	17	118477	719651	6.07421
2021	18	164425	1.05468e+06	6.41434
2021	19	81523.3	548242	6.72497
2021	20	76268.1	534037	7.0021
2021	21	42855.8	312377	7.28901
2021	22	78039.3	558902	7.16181
2021	23	32853.9	245865	7.48359
2021	24	58184.7	466963	8.02553
2021	25	36213.9	318544	8.79618
2021	26	34401.9	309313	8.99116
2021	27	35663.8	346310	9.7104
2021	28	37269.2	386587	10.3728
2021	29	20298.5	206929	10.1943
2021	30	41958.8	426548	10.1659
2021	31	36348.5	350919	9.65431
Data removed for confidentiality
2022	5	2.5401e+06	1.21615e+07	4.78779
2022	6	1.93965e+06	9.25257e+06	4.77024
2022	7	722049	3.59693e+06	4.98156
2022	8	488166	2.51706e+06	5.15616
2022	9	1.64824e+06	8.58793e+06	5.21037
2022	10	933785	5.12285e+06	5.48611
2022	11	555487	3.11453e+06	5.60685
2022	12	332919	1.95811e+06	5.88164
2022	13	304651	1.86879e+06	6.13421
2022	14	140465	920091	6.55031
2022	15	167987	1.10453e+06	6.57507
2022	16	85319.6	586932	6.87921
2022	17	82052.4	588726	7.175
2022	18	52736.3	390465	7.4041
2022	19	57994.4	440035	7.58753
2022	20	49239	381499	7.7479
2022	21	27704.1	208399	7.52232
2022	22	28452	220941	7.76538
2022	23	25465.2	202664	7.95847
2022	24	22502.6	162433	7.21841
2022	25	16162.1	118073	7.30553
